# Supplementary material for: Molecular Detection of blaTEM and blaSHV Genes in ESBL-Producing Acinetobacter baumannii Isolated from Antarctic Soil
Source: Microorganisms. 2025 Feb 21;13(3):482. doi: 10.3390/microorganisms13030482 (PMC11945639; doi:10.3390/microorganisms13030482)
Supplement: Supplementary file 1 [file microorganisms-13-00482-s001.zip]

Archive with 3 entries (3 files):
- Supplementary information_Table_S1_Figure_S1.pdf
- Supplementary_Figure_2.png
- Supplementary_Figure_3.png
